# Supplementary material for: Correction of the molecular phenotype of X-linked Dystonia-Parkinsonism reveals a non-canonical function of BRD4
Source: Nat Commun. 2026 May 5;17:4062. doi: 10.1038/s41467-026-72319-6 (PMC13144358; doi:10.1038/s41467-026-72319-6)
Supplement: Supplementary file 4 — Source data [file 41467_2026_72319_MOESM4_ESM.zip › Source Data/Data points_Fig.xlsx]

## Sheet: Fig. 1b
sample ID	Replicates	Exon	Value
MG	1	GFP	1.35847
MG-SVA	1	GFP	0.480675
MG	2	GFP	1.42731
MG-SVA	2	GFP	0.61963
MG	3	GFP	1.617
MG-SVA	3	GFP	0.598887
MG	1	31	1.20935
MG-SVA	1	31	0.228988
MG	2	31	1.46668
MG-SVA	2	31	0.277787
MG	3	31	1.617
MG-SVA	3	31	0.307523
MG	1	32	1.14091
MG-SVA	1	32	0.135341
MG	2	32	1.36927
MG-SVA	2	32	0.184651
MG	3	32	1.617
MG-SVA	3	32	0.192306
MG	1	33	1.2056
MG-SVA	1	33	0.0207719
MG	2	33	1.36178
MG-SVA	2	33	0.0313442
MG	3	33	1.617
MG-SVA	3	33	0.0451583
MG	1	34	1.17637
MG-SVA	1	34	0.0260905
MG	2	34	1.12721
MG-SVA	2	34	0.0351078
MG	3	34	1.617
MG-SVA	3	34	0.0535564
MG	1	35	1.1936
MG-SVA	1	35	0.0250998
MG	2	35	1.18824
MG-SVA	2	35	0.034003
MG	3	35	1.617
MG-SVA	3	35	0.0505239

## Sheet: Fig. 1c
sample ID	Replicates	Exon	Value
MG	1	32i	0.157108
MG-SVA	1	32i	0.947786
MG	2	32i	0.157384
MG-SVA	2	32i	1.15445
MG	3	32i	0.258965
MG-SVA	3	32i	1.12644

## Sheet: Fig. 1d
SampleID	Replicates	Value
MG	1	1.23602
MG-SVA	1	0.114114
MG	2	0.99787
MG-SVA	2	0.128622
MG	3	1.2537
MG-SVA	3	0.176959

## Sheet: Fig. 1f
SampleID	Exon	Value
MG	31	1
MG	32	0.979048
MG	32i	0.197026
MG	33	0.789719
MG	34	0.795658
MG	35	0.795658
MG-SVA	31	1
MG-SVA	32	1
MG-SVA	32i	0.997342
MG-SVA	33	0.0026577
MG-SVA	34	0.0026577
MG-SVA	35	0.0026577

## Sheet: Fig. 2b
sample ID	Replicate	Treatment	ratio
MG	1	DMSO	1.51805
MG	2	DMSO	1.47595
MG	3	DMSO	1.50591
MG	4	DMSO	1.49966
MG	1	dBET6 1nM	1.53768
MG	2	dBET6 1nM	1.51496
MG	3	dBET6 1nM	1.52245
MG	4	dBET6 1nM	1.52594
MG	1	dBET6 5nM	1.52598
MG	2	dBET6 5nM	1.51235
MG	3	dBET6 5nM	1.52792
MG	4	dBET6 5nM	1.52486
MG	1	dBET6 10nM	1.53932
MG	2	dBET6 10nM	1.52279
MG	3	dBET6 10nM	1.50194
MG	4	dBET6 10nM	1.53297
MG	1	dBET6 25nM	1.551
MG	2	dBET6 25nM	1.53032
MG	3	dBET6 25nM	1.51991
MG	4	dBET6 25nM	1.52517
MG	1	dBET6 50nM	1.54488
MG	2	dBET6 50nM	1.50523
MG	3	dBET6 50nM	1.52443
MG	4	dBET6 50nM	1.52605
MG	1	dBET6 75nM	1.51253
MG	2	dBET6 75nM	1.5287
MG	3	dBET6 75nM	1.53849
MG	4	dBET6 75nM	1.51858
MG	1	dBET6 100nM	1.54034
MG	2	dBET6 100nM	1.50893
MG	3	dBET6 100nM	1.48165
MG	4	dBET6 100nM	1.48954
MG-SVA	1	DMSO	0.912446
MG-SVA	2	DMSO	0.809061
MG-SVA	3	DMSO	0.857277
MG-SVA	4	DMSO	0.833465
MG-SVA	1	dBET6 1nM	0.855698
MG-SVA	2	dBET6 1nM	0.940937
MG-SVA	3	dBET6 1nM	0.868711
MG-SVA	4	dBET6 1nM	0.924078
MG-SVA	1	dBET6 5nM	1.02326
MG-SVA	2	dBET6 5nM	1.10275
MG-SVA	3	dBET6 5nM	1.12838
MG-SVA	4	dBET6 5nM	0.98769
MG-SVA	1	dBET6 10nM	1.16282
MG-SVA	2	dBET6 10nM	1.18147
MG-SVA	3	dBET6 10nM	1.21418
MG-SVA	4	dBET6 10nM	1.21423
MG-SVA	1	dBET6 25nM	1.34003
MG-SVA	2	dBET6 25nM	1.30596
MG-SVA	3	dBET6 25nM	1.25277
MG-SVA	4	dBET6 25nM	1.23454
MG-SVA	1	dBET6 50nM	1.36764
MG-SVA	2	dBET6 50nM	1.35892
MG-SVA	3	dBET6 50nM	1.36969
MG-SVA	4	dBET6 50nM	1.3385
MG-SVA	1	dBET6 75nM	1.37612
MG-SVA	2	dBET6 75nM	1.37182
MG-SVA	3	dBET6 75nM	1.31935
MG-SVA	4	dBET6 75nM	1.28772
MG-SVA	1	dBET6 100nM	1.34778
MG-SVA	2	dBET6 100nM	1.39446
MG-SVA	3	dBET6 100nM	1.34983
MG-SVA	4	dBET6 100nM	1.36813

## Sheet: Fig. 2e
Treatment	Exon	Value
DMSO	31	99.8772
DMSO	32	97.5441
DMSO	32i	83.8067
DMSO	33	13.8613
DMSO	34	13.8613
DMSO	35	13.8613
dBET6	31	100
dBET6	32	96.1543
dBET6	32i	66.3407
dBET6	33	29.8919
dBET6	34	30.0547
dBET6	35	29.9177

## Sheet: Fig. 3b
Treatment	Replicates	Exon	Value
DMSO	1	GFP	0.689395
dBET6	1	GFP	1.28749
JQ1	1	GFP	0.778364
DMSO	2	GFP	0.462681
dBET6	2	GFP	1.00052
JQ1	2	GFP	0.554521
DMSO	3	GFP	0.798832
dBET6	3	GFP	1.19431
JQ1	3	GFP	0.719124
DMSO	1	31	0.708432
dBET6	1	31	1.44749
JQ1	1	31	0.772343
DMSO	2	31	0.478138
dBET6	2	31	0.976702
JQ1	2	31	0.510633
DMSO	3	31	0.667895
dBET6	3	31	1.19431
JQ1	3	31	0.646392
DMSO	1	32	0.621203
dBET6	1	32	1.26559
JQ1	1	32	0.788928
DMSO	2	32	0.419201
dBET6	2	32	0.888639
JQ1	2	32	0.460289
DMSO	3	32	0.610622
dBET6	3	32	1.19431
JQ1	3	32	0.517644
DMSO	1	33	0.240954
dBET6	1	33	0.842159
JQ1	1	33	0.33951
DMSO	2	33	0.109284
dBET6	2	33	0.49671
JQ1	2	33	0.143516
DMSO	3	33	0.250031
dBET6	3	33	1.19431
JQ1	3	33	0.196033
DMSO	1	34	0.365196
dBET6	1	34	1.2281
JQ1	1	34	0.399848
DMSO	2	34	0.188504
dBET6	2	34	0.710174
JQ1	2	34	0.242764
DMSO	3	34	0.311605
dBET6	3	34	1.19431
JQ1	3	34	0.269632
DMSO	1	35	0.434103
dBET6	1	35	1.23226
JQ1	1	35	0.438167
DMSO	2	35	0.220851
dBET6	2	35	0.815021
JQ1	2	35	0.250833
DMSO	3	35	0.311113
dBET6	3	35	1.19431
JQ1	3	35	0.269782

## Sheet: Fig. 3d
siRNAs	Replicates	Ratio
siBRD2	1	1.34755
siBRD3	1	1.32581
siBRD4	1	4.11594
siGAPDH	1	1.63156
siBRD2	2	2.29382
siBRD3	2	1.36459
siBRD4	2	1.82519
siGAPDH	2	1.67959

## Sheet: Fig. 3e
Treatment	Replicates	Exon	Value
MG-SVA dBET6	1	31	1.20391
MG-SVA dBET6	2	31	1.19717
MG-SVA dBET6	3	31	0.915852
MG-SVA dBET6	1	5scar	1.04811
MG-SVA dBET6	2	5scar	1.45585
MG-SVA dBET6	3	5scar	0.716839
MG-SVA dBET6	1	3scar	44.3631
MG-SVA dBET6	2	3scar	14.1821
MG-SVA dBET6	3	3scar	43.4184
MG dBET6	1	31	1.0657
MG dBET6	1	5scar	0.891199
MG dBET6	1	3scar	2.34662

## Sheet: Fig. 3g
Treatment	Replicates	Exon	Value
dBET6	1	GFP	1.97196
dBET6 + BrDs	1	GFP	1.83585
dBET6 + BrDs-ET	1	GFP	1.87881
dBET6 + CTD	1	GFP	1.49484
dBET6	2	GFP	4.15149
dBET6 + BrDs	2	GFP	4.79131
dBET6 + BrDs-ET	2	GFP	4.63404
dBET6 + CTD	2	GFP	1.41352
dBET6	1	31	2.57665
dBET6 + BrDs	1	31	2.20832
dBET6 + BrDs-ET	1	31	2.45015
dBET6 + CTD	1	31	1.74068
dBET6	2	31	5.57306
dBET6 + BrDs	2	31	5.35669
dBET6 + BrDs-ET	2	31	6.60539
dBET6 + CTD	2	31	2.22439
dBET6	1	32	3.15212
dBET6 + BrDs	1	32	3.15296
dBET6 + BrDs-ET	1	32	3.29934
dBET6 + CTD	1	32	1.8902
dBET6	2	32	6.25909
dBET6 + BrDs	2	32	8.28085
dBET6 + BrDs-ET	2	32	9.15659
dBET6 + CTD	2	32	2.6769
dBET6	1	33	7.59814
dBET6 + BrDs	1	33	7.18837
dBET6 + BrDs-ET	1	33	7.53605
dBET6 + CTD	1	33	2.69027
dBET6	2	33	12.9821
dBET6 + BrDs	2	33	16.1352
dBET6 + BrDs-ET	2	33	18.3486
dBET6 + CTD	2	33	3.94525
dBET6	1	34	5.56264
dBET6 + BrDs	1	34	4.97829
dBET6 + BrDs-ET	1	34	5.90004
dBET6 + CTD	1	34	2.29735
dBET6	2	34	14.9926
dBET6 + BrDs	2	34	17.2869
dBET6 + BrDs-ET	2	34	21.5094
dBET6 + CTD	2	34	3.91077
dBET6	1	35	6.27396
dBET6 + BrDs	1	35	5.9707
dBET6 + BrDs-ET	1	35	6.48325
dBET6 + CTD	1	35	2.82872
dBET6	2	35	12.8781
dBET6 + BrDs	2	35	15.2759
dBET6 + BrDs-ET	2	35	19.4945
dBET6 + CTD	2	35	3.75371

[truncated: 6 more sheets: Fig. 4c-e, Fig. 5d, Fig. 5g, Fig. 5b, Fig. 5h, Fig. 5i]
