# Supplementary material for: Correction of the molecular phenotype of X-linked Dystonia-Parkinsonism reveals a non-canonical function of BRD4
Source: Nat Commun. 2026 May 5;17:4062. doi: 10.1038/s41467-026-72319-6 (PMC13144358; doi:10.1038/s41467-026-72319-6)
Supplement: Supplementary file 4 — Source data [file 41467_2026_72319_MOESM4_ESM.zip › Source Data/Data points_Suppl. Fig.xlsx]

## Sheet: Ext. Data Fig.1e
SampleID	Replicates	Exon	Value
Hela MG	1	32i	0.705431
Hela MG-SVA	1	32i	1.43464
293T MG	1	32i	0.0976576
293T MG-SVA	1	32i	0.844912
U20S MG	1	32i	0.0106063
U20S MG-SVA	1	32i	0.173004
Hela MG	2	32i	1.32591
Hela MG-SVA	2	32i	3.08321
293T MG	2	32i	0.220339
293T MG-SVA	2	32i	2.50998
U20S MG	2	32i	0.0128932
U20S MG-SVA	2	32i	0.394056
Hela MG	3	32i	0.826425
Hela MG-SVA	3	32i	1.66239
293T MG	3	32i	0.139388
293T MG-SVA	3	32i	1.23162
U20S MG	3	32i	0.013392
U20S MG-SVA	3	32i	0.235732

## Sheet: Ext. Data Fig.1f
sample ID	Replicates	Exon	Value
MG TAF1p	1	GFP	0.583715
MG-SVA TAF1p	1	GFP	0.864749
MG TAF1p	2	GFP	0.740172
MG-SVA TAF1p	2	GFP	1.18517
MG TAF1p	3	GFP	0.930744
MG-SVA TAF1p	3	GFP	1.05821
MG TAF1p	1	31	0.973386
MG-SVA TAF1p	1	31	0.747283
MG TAF1p	2	31	0.979217
MG-SVA TAF1p	2	31	1.04528
MG TAF1p	3	31	1.0624
MG-SVA TAF1p	3	31	1.05821
MG TAF1p	1	32	1.04464
MG-SVA TAF1p	1	32	0.682367
MG TAF1p	2	32	1.17367
MG-SVA TAF1p	2	32	1.00506
MG TAF1p	3	32	1.23613
MG-SVA TAF1p	3	32	0.926956
MG TAF1p	1	33	1.04464
MG-SVA TAF1p	1	33	0.172658
MG TAF1p	2	33	0.907565
MG-SVA TAF1p	2	33	0.325192
MG TAF1p	3	33	0.905053
MG-SVA TAF1p	3	33	0.310463
MG TAF1p	1	34	1.04464
MG-SVA TAF1p	1	34	0.34463
MG TAF1p	2	34	1.19626
MG-SVA TAF1p	2	34	0.493782
MG TAF1p	3	34	1.23327
MG-SVA TAF1p	3	34	0.399564
MG TAF1p	1	35	1.04464
MG-SVA TAF1p	1	35	0.293536
MG TAF1p	2	35	1.03618
MG-SVA TAF1p	2	35	0.469115
MG TAF1p	3	35	1.01966
MG-SVA TAF1p	3	35	0.390017

## Sheet: Ext. Data Fig.1g
sample ID	Replicates	Exon	Value
MG TAF1p	1	32i	0.00912061
MG TAF1p	2	32i	0.00719457
MG TAF1p	3	32i	0.00790539
MG-SVA TAF1p	1	32i	0.455676
MG-SVA TAF1p	2	32i	0.948353
MG-SVA TAF1p	3	32i	1.05821

## Sheet: Ext. Data Fig.2a
sample ID	Replicate	Treatment	ratio
MG	1	DMSO	1.51805
MG	2	DMSO	1.47595
MG	3	DMSO	1.50591
MG	4	DMSO	1.49966
MG	1	ARV771 1nM	1.54338
MG	2	ARV771 1nM	1.53516
MG	3	ARV771 1nM	1.52019
MG	4	ARV771 1nM	1.50586
MG	1	ARV771 5nM	1.52627
MG	2	ARV771 5nM	1.53783
MG	3	ARV771 5nM	1.53517
MG	4	ARV771 5nM	1.51338
MG	1	ARV771 10nM	1.52831
MG	2	ARV771 10nM	1.52033
MG	3	ARV771 10nM	1.51794
MG	4	ARV771 10nM	1.51798
MG	1	ARV771 25nM	1.48851
MG	2	ARV771 25nM	1.54402
MG	3	ARV771 25nM	1.53864
MG	4	ARV771 25nM	1.50932
MG	1	ARV771 50nM	1.5074
MG	2	ARV771 50nM	1.51222
MG	3	ARV771 50nM	1.50832
MG	4	ARV771 50nM	1.5141
MG	1	ARV771 75nM	1.49896
MG	2	ARV771 75nM	1.54235
MG	3	ARV771 75nM	1.51917
MG	4	ARV771 75nM	1.47808
MG	1	ARV771 100nM	1.5011
MG	2	ARV771 100nM	1.50423
MG	3	ARV771 100nM	1.47519
MG	4	ARV771 100nM	1.48717
MG-SVA	1	DMSO	0.912446
MG-SVA	2	DMSO	0.809061
MG-SVA	3	DMSO	0.857277
MG-SVA	4	DMSO	0.833465
MG-SVA	1	ARV771 1nM	0.806243
MG-SVA	2	ARV771 1nM	0.915731
MG-SVA	3	ARV771 1nM	0.899885
MG-SVA	4	ARV771 1nM	0.829262
MG-SVA	1	ARV771 5nM	1.01598
MG-SVA	2	ARV771 5nM	1.04998
MG-SVA	3	ARV771 5nM	0.948587
MG-SVA	4	ARV771 5nM	1.10795
MG-SVA	1	ARV771 10nM	1.09076
MG-SVA	2	ARV771 10nM	1.07969
MG-SVA	3	ARV771 10nM	1.15475
MG-SVA	4	ARV771 10nM	1.14567
MG-SVA	1	ARV771 25nM	1.20765
MG-SVA	2	ARV771 25nM	1.24663
MG-SVA	3	ARV771 25nM	1.25979
MG-SVA	4	ARV771 25nM	1.22196
MG-SVA	1	ARV771 50nM	1.34675
MG-SVA	2	ARV771 50nM	1.33851
MG-SVA	3	ARV771 50nM	1.33666
MG-SVA	4	ARV771 50nM	1.30836
MG-SVA	1	ARV771 75nM	1.27012
MG-SVA	2	ARV771 75nM	1.34377
MG-SVA	3	ARV771 75nM	1.33133
MG-SVA	4	ARV771 75nM	1.31467
MG-SVA	1	ARV771 100nM	1.31614
MG-SVA	2	ARV771 100nM	1.40096
MG-SVA	3	ARV771 100nM	1.32265
MG-SVA	4	ARV771 100nM	1.3569

## Sheet: Ext. Data Fig.2b
sample ID	Replicate	Treatment	ratio
MG	1	DMSO	1.51805
MG	2	DMSO	1.47595
MG	3	DMSO	1.50591
MG	4	DMSO	1.49966
MG	1	MZ1 25nM	1.55672
MG	2	MZ1 25nM	1.50886
MG	3	MZ1 25nM	1.45757
MG	4	MZ1 25nM	1.52044
MG	1	MZ1 50nM	1.51539
MG	2	MZ1 50nM	1.50892
MG	3	MZ1 50nM	1.47115
MG	4	MZ1 50nM	1.51888
MG	1	MZ1 75nM	1.51067
MG	2	MZ1 75nM	1.48662
MG	3	MZ1 75nM	1.45131
MG	4	MZ1 75nM	1.51796
MG	1	MZ1 100nM	1.48802
MG	2	MZ1 100nM	1.48864
MG	3	MZ1 100nM	1.49619
MG	4	MZ1 100nM	1.51476
MG	1	MZ1 250nM	1.5071
MG	2	MZ1 250nM	1.48294
MG	3	MZ1 250nM	1.45989
MG	4	MZ1 250nM	1.47561
MG	1	MZ1 500nM	1.52517
MG	2	MZ1 500nM	1.50269
MG	3	MZ1 500nM	1.52773
MG	4	MZ1 500nM	1.50034
MG	1	MZ1 1µM	1.49591
MG	2	MZ1 1µM	1.48074
MG	3	MZ1 1µM	1.48373
MG	4	MZ1 1µM	1.49202
MG-SVA	1	DMSO	0.912446
MG-SVA	2	DMSO	0.809061
MG-SVA	3	DMSO	0.857277
MG-SVA	4	DMSO	0.833465
MG-SVA	1	MZ1 25nM	1.25014
MG-SVA	2	MZ1 25nM	1.29732
MG-SVA	3	MZ1 25nM	1.19072
MG-SVA	4	MZ1 25nM	1.16545
MG-SVA	1	MZ1 50nM	1.30912
MG-SVA	2	MZ1 50nM	1.30042
MG-SVA	3	MZ1 50nM	1.34758
MG-SVA	4	MZ1 50nM	1.32309
MG-SVA	1	MZ1 75nM	1.4047
MG-SVA	2	MZ1 75nM	1.37999
MG-SVA	3	MZ1 75nM	1.39052
MG-SVA	4	MZ1 75nM	1.35735
MG-SVA	1	MZ1 100nM	1.39027
MG-SVA	2	MZ1 100nM	1.45372
MG-SVA	3	MZ1 100nM	1.40558
MG-SVA	4	MZ1 100nM	1.41507
MG-SVA	1	MZ1 250nM
MG-SVA	2	MZ1 250nM	1.45203
MG-SVA	3	MZ1 250nM	1.44576
MG-SVA	4	MZ1 250nM	1.43567
MG-SVA	1	MZ1 500nM	1.44297
MG-SVA	2	MZ1 500nM	1.38598
MG-SVA	3	MZ1 500nM	1.4117
MG-SVA	4	MZ1 500nM	1.40097
MG-SVA	1	MZ1 1µM
MG-SVA	2	MZ1 1µM	1.4084
MG-SVA	3	MZ1 1µM	1.44304
MG-SVA	4	MZ1 1µM	1.42648

## Sheet: Ext. Data Fig.2c
sample ID	Replicate	Treatment	ratio
MG	1	DMSO	1.51805
MG	2	DMSO	1.47595
MG	3	DMSO	1.50591
MG	4	DMSO	1.49966
MG	1	ZXH 25nM	1.4708
MG	2	ZXH 25nM	1.49866
MG	3	ZXH 25nM	1.48301
MG	4	ZXH 25nM	1.52525
MG	1	ZXH 50nM	1.4493
MG	2	ZXH 50nM	1.51815
MG	3	ZXH 50nM	1.49782
MG	4	ZXH 50nM	1.50586
MG	1	ZXH 75nM	1.4836
MG	2	ZXH 75nM	1.53464
MG	3	ZXH 75nM	1.51166
MG	4	ZXH 75nM	1.50799
MG	1	ZXH 100nM	1.51822
MG	2	ZXH 100nM	1.50729
MG	3	ZXH 100nM	1.50523
MG	4	ZXH 100nM	1.48377
MG	1	ZXH 250nM	1.50456
MG	2	ZXH 250nM	1.51519
MG	3	ZXH 250nM	1.52183
MG	4	ZXH 250nM	1.51035
MG	1	ZXH 500nM	1.52135
MG	2	ZXH 500nM	1.52881
MG	3	ZXH 500nM	1.5354
MG	4	ZXH 500nM	1.52394
MG	1	ZXH 1µM	1.50851
MG	2	ZXH 1µM	1.51883
MG	3	ZXH 1µM	1.54118
MG	4	ZXH 1µM	1.53262
MG-SVA	1	DMSO	0.912446
MG-SVA	2	DMSO	0.809061
MG-SVA	3	DMSO	0.857277
MG-SVA	4	DMSO	0.833465
MG-SVA	1	ZXH 25nM	1.11646
MG-SVA	2	ZXH 25nM	1.16131
MG-SVA	3	ZXH 25nM	1.21285
MG-SVA	4	ZXH 25nM	1.11047
MG-SVA	1	ZXH 50nM	1.19522
MG-SVA	2	ZXH 50nM	1.21456
MG-SVA	3	ZXH 50nM	1.2154
MG-SVA	4	ZXH 50nM	1.19166
MG-SVA	1	ZXH 75nM	1.21646
MG-SVA	2	ZXH 75nM	1.26697
MG-SVA	3	ZXH 75nM	1.23625
MG-SVA	4	ZXH 75nM	1.26771
MG-SVA	1	ZXH 100nM	1.30506
MG-SVA	2	ZXH 100nM	1.30821
MG-SVA	3	ZXH 100nM	1.26946
MG-SVA	4	ZXH 100nM	1.252
MG-SVA	1	ZXH 250nM	1.35637
MG-SVA	2	ZXH 250nM	1.33436
MG-SVA	3	ZXH 250nM	1.3274
MG-SVA	4	ZXH 250nM	1.33207
MG-SVA	1	ZXH 500nM	1.3388
MG-SVA	2	ZXH 500nM	1.35903
MG-SVA	3	ZXH 500nM	1.30191
MG-SVA	4	ZXH 500nM	1.3409
MG-SVA	1	ZXH 1µM	1.36424
MG-SVA	2	ZXH 1µM	1.36927
MG-SVA	3	ZXH 1µM	1.36707
MG-SVA	4	ZXH 1µM	1.34471

## Sheet: Ext. Data Fig.2d
sample ID	Replicates	Treatment	Value
MG	1	DMSO	1.28327
MG	1	1	1.23431
MG	1	5	1.02592
MG	1	10	1.42965
MG	1	25	1.16456
MG	1	50	1.17366
MG	1	75	1.30985
MG	1	100	1.15633
MG	2	DMSO	0.805834
MG	2	1	1.26603
MG	2	5	0.977159
MG	2	10	1.28235
MG	2	25	1.0002
MG	2	50	1.11949
MG	2	75	1.31512
MG	2	100	0.936191
MG	3	DMSO	1.55611
MG	3	1	1.48728
MG	3	5	1.19914
MG	3	10	1.3804
MG	3	25	1.30592
MG	3	50	1.48258
MG	3	75	1.53089
MG	3	100	1.2936
MG-SVA	1	DMSO	0.938172
MG-SVA	1	1	1.07057
MG-SVA	1	5	1.29184
MG-SVA	1	10	1.28463
MG-SVA	1	25	2.12345
MG-SVA	1	50	3.12082
MG-SVA	1	75	3.87575
MG-SVA	1	100	4.57513
MG-SVA	2	DMSO	0.843523
MG-SVA	2	1	0.911335
MG-SVA	2	5	1.31046
MG-SVA	2	10	1.08007
MG-SVA	2	25	1.67854
MG-SVA	2	50	2.57403
MG-SVA	2	75	3.36963
MG-SVA	2	100	3.50606
MG-SVA	3	DMSO	1.2183
MG-SVA	3	1	1.05077
MG-SVA	3	5	1.54135
MG-SVA	3	10	1.5836
MG-SVA	3	25	2.41737
MG-SVA	3	50	2.99145
MG-SVA	3	75	3.92871
MG-SVA	3	100	4.05503

## Sheet: Ext. Data Fig.2f
Treatment	Exon	Value
DMSO	31	100
DMSO	32	97.3535
DMSO	32i	21.8109
DMSO	33	76.1533
DMSO	34	77.2632
DMSO	35	77.1269
dBET6	31	99.8142
dBET6	32	94.2716
dBET6	32i	25.706
dBET6	33	68.8351
dBET6	34	70.0454
dBET6	35	70.0571

## Sheet: Ext. Data Fig.2g
Treatment	Exon	Value
DMSO	31	100
DMSO	32	98.0483
DMSO	32i	59.8435
DMSO	33	38.516
DMSO	34	39.0961
DMSO	35	39.0961
dBET6	31	100
dBET6	32	97.4701
dBET6	32i	52.312
dBET6	33	45.2669
dBET6	34	46.4443
dBET6	35	46.4443

## Sheet: Ext. Data Fig.3a
Treatment	Replicates	Exon	Value
DMSO	1	GFP	0.689395
dBET6	1	GFP	1.28749
OTX	1	GFP	1.08973
iBET	1	GFP	0.988801
JQ1	1	GFP	0.778364
DMSO	2	GFP	0.462681
dBET6	2	GFP	1.00052
OTX	2	GFP	0.692652
iBET	2	GFP	0.708251
JQ1	2	GFP	0.554521
DMSO	3	GFP	0.798832
dBET6	3	GFP	1.19431
OTX	3	GFP	0.972236
iBET	3	GFP	0.78592
JQ1	3	GFP	0.719124
DMSO	1	31	0.708432
dBET6	1	31	1.44749
OTX	1	31	1.06717
iBET	1	31	0.955926
JQ1	1	31	0.772343
DMSO	2	31	0.478138
dBET6	2	31	0.976702
OTX	2	31	0.615949
iBET	2	31	0.694438
JQ1	2	31	0.510633
DMSO	3	31	0.667895
dBET6	3	31	1.19431
OTX	3	31	0.861576
iBET	3	31	0.668906
JQ1	3	31	0.646392
DMSO	1	32	0.621203
dBET6	1	32	1.26559
OTX	1	32	0.9346
iBET	1	32	0.828537
JQ1	1	32	0.788928
DMSO	2	32	0.419201
dBET6	2	32	0.888639
OTX	2	32	0.609619
iBET	2	32	0.591803
JQ1	2	32	0.460289
DMSO	3	32	0.610622
dBET6	3	32	1.19431
OTX	3	32	0.765134
iBET	3	32	0.677362
JQ1	3	32	0.517644
DMSO	1	33	0.240954
dBET6	1	33	0.842159
OTX	1	33	0.298695
iBET	1	33	0.249264
JQ1	1	33	0.33951
DMSO	2	33	0.109284
dBET6	2	33	0.49671
OTX	2	33	0.204692
iBET	2	33	0.15622
JQ1	2	33	0.143516
DMSO	3	33	0.250031
dBET6	3	33	1.19431
OTX	3	33	0.342206
iBET	3	33	0.275419
JQ1	3	33	0.196033
DMSO	1	34	0.365196
dBET6	1	34	1.2281
OTX	1	34	0.487194
iBET	1	34	0.504784
JQ1	1	34	0.399848
DMSO	2	34	0.188504
dBET6	2	34	0.710174
OTX	2	34	0.269339
iBET	2	34	0.273419
JQ1	2	34	0.242764
DMSO	3	34	0.311605
dBET6	3	34	1.19431
OTX	3	34	0.39473
iBET	3	34	0.37896
JQ1	3	34	0.269632
DMSO	1	35	0.434103
dBET6	1	35	1.23226
OTX	1	35	0.502757
iBET	1	35	0.526172
JQ1	1	35	0.438167
DMSO	2	35	0.220851
dBET6	2	35	0.815021
OTX	2	35	0.282071
iBET	2	35	0.275134
JQ1	2	35	0.250833
DMSO	3	35	0.311113
dBET6	3	35	1.19431
OTX	3	35	0.452252
iBET	3	35	0.393494
JQ1	3	35	0.269782

[truncated: 4 more sheets: Ext. Data Fig.3c, Ext. Data Fig.3d, Ext. Data Fig.4b, Suppl. Fig.2a]
